# Supplementary material for: Genetic epidemiology and Mendelian randomization for informing disease therapeutics: Conceptual and methodological challenges
Source: PLoS Genet. 2017 Oct 5;13(10):e1006944. doi: 10.1371/journal.pgen.1006944 (PMC5628782; doi:10.1371/journal.pgen.1006944)
Supplement: S1 Table — These were either known to us or identified through PubMed search (progression OR prognosis OR survival OR mortality) AND (Mendelian randomization OR Mendelian randomization, searched on 1 May 2017). (XLSX) [file pgen.1006944.s001.xlsx]

## Sheet: Sheet1
S1 Table. Mendelian randomization studies of progression either known to us or identified through PubMed search (progression OR prognosis OR survival OR mortality) AND (mendelian randomization OR mendelian randomisation, searched on 05/01/2017).
Author Year (study)	PMID	Selection criteria	Progression outcome	Cross-sectional or actual follow-up	Exposure	Sample size	Result	Collider bias:	Observations suggestive of collider bias	Observations that limit influence of collider bias	Does the paper comment on collider bias?
Breitling 2011 (KAROLA)	21799821	patients who underwent in-patient rehabilitation after an acute cardiovascular event. participant self-selection due to voluntary study participation	secondary CVD events	8 year follow-up	sPLA(2)-IIa	1014 (149 events)	sPLA(2)-IIa increasing SNPs associated (weakly) with secondary CVD events	Association between genetic instrument and disease onset?			YES. "The absence of confounding of the genetic polymorphism–disease association is one of the assumptions for valid Mendelian randomization analyses. While this usually is ensured due to the random allocation of alleles during meiosis, which lies at the core of the Mendelian randomization concept, the situation might be somewhat different in studies of secondary CVD event, where genotypes associ…
								Association between between genetic instrument and other risk factors in cases?	Associations between SNPs and other CVD risk factors rs955587 and age (P = 0.028), rs3753827 and HDL-cholesterol (P = 0.018), and between rs818678 and HDL-cholesterol (P = 0.0033) and prescription of diuretics (P = 0.014).	4 out of 225 tests with p<0.05, suggested to be due to chance
								Adjustment for potential confounders?		adjusted for age and sex only
Chmielewski 2011 (NECOSAD)	21357213	dialysis patients	short term and long term mortality in dialysis patients	5 year follow-up	cholesterol	551 (199 events)	low cholesterol SNP associated with increased non-CVD mortality	Association between genetic instrument and disease onset?			NO: "the association between cholesterol levels and mortality can be estimated free from confounding"
								Association between between genetic instrument and other risk factors in cases?	association between cholesterol SNP and age may indicate collider bias
								Adjustment for potential confounders?	adjustment for age reduced the magnitude of the mortality~SNP associations
Verduijn 2011 (NECOSAD)	20605840	dialysis patients	mortality	5 year follow-up	fetuin-A	549	fetuin-A SNP was weakly associated with mortality	Association between genetic instrument and disease onset?			NO
								Association between between genetic instrument and other risk factors in cases?	SNP associated with sex and haemoglobin	SNp not associated with many other baseline factors tested
								Adjustment for potential confounders?
Trummer 2013 (LURIC)	23319826	patients scheduled for coronary angiography	death	10 year follow-up	vitamin D	3316 (955 events)	vitamin D SNPs were not associated with all-cause mortality, cardiovascular mortality or noncardiovascular mortality	Association between genetic instrument and disease onset?			NO. But did state: "we cannot rule out residual confounding by other factors"
								Association between between genetic instrument and other risk factors in cases?
								Adjustment for potential confounders?		adjusted for age, sex, CAD, smoking, T2D
Davies 2014 (BioGenoMEL)	24219834	melanoma cases	survival from cutaneous melanoma	follow-up	vitamin D	3137 (653 events)	vitamin D lowering SNP associated with increased mortality, but analysis underpowered	Association between genetic instrument and disease onset?			NO		There was some variation in the association between rs2282679 and survival between cohorts -differential confounding ?
								Association between between genetic instrument and other risk factors in cases?
								Adjustment for potential confounders?		adjusted for age, sex, site of the primary tumour and Breslow thickness
Scharnagl 2014 (LURIC)	24746542	patients referred to coronary angiogram	total and cardiovascular mortality	8 years follow-up	MPO (myeloperoxidase)	3036 (708 events)	No MR evidence for causal role of MPO in total or cardiovascular mortality	Association between genetic instrument and disease onset?			NO
								Association between between genetic instrument and other risk factors in cases?
								Adjustment for potential confounders?		adjustment for established cardiovascular risk factors
Simon 2014 (DATATOP & PRECEPT)	25257975	patients from 2 RCTs with early parkinsons disease	disability requiring dopaminergic treatment	13 months	urate	735	association between urate decreasing PRS and progression to disability requiring dopaminergic treatment	Association between genetic instrument and disease onset?			NO
								Association between between genetic instrument and other risk factors in cases?
								Adjustment for potential confounders?		Analyses were adjusted for study, treatment, gender, age, and use of thiazide diuretics at baseline
Strawbridge 2014 (IMPROVE)	24663808	individuals with at least 3 classic cardiovascular risk but no prevalent disease	atherosclerosis development	30 months	serum 25(OH)D	3418	found association between the 25(OH)D-decreasing allele and faster progression of cIMT, but was independent of serum 25(OH)D levels and established cardiovascular risk factors	Association between genetic instrument and disease onset?			NO
								Association between between genetic instrument and other risk factors in cases?	SNP score was associated with HDL-cholesterol in non-diabetic individuals and systolic BP in the diabetic individuals
								Adjustment for potential confounders?		"associations were independent of established CVD risk factors"
Testa 2014	24742479	CKD patients recruited from nephrology clinics	renal outcomes (heart rate, BP and biomarkers)	36 months	uric acid	755	UA polymorphism strongly predicts CKD progression	Association between genetic instrument and disease onset?	SNP not in HWE in cases, but in HWE in controls		NO
								Association between between genetic instrument and other risk factors in cases?	SNP associated with smoking in cases (no association in controls)
								Adjustment for potential confounders?		association remained when traditional risk factors included
Davies 2015 (PRACTICAL)	26387087	prostate cancer patients & stratified by cancer grade	mortality	follow-up	BMI/height	20848	BMI PRS associated with lower cancer risk & all-cause mortality in low-grade disease height PRS not associated with cancer risk, but associated with cancer mortality in low-grade disease	Association between genetic instrument and disease onset?		little evidence that height PRS was associated with cancer risk	NO
								Association between between genetic instrument and other risk factors in cases?	association between PRS and benign hypertrophy of the prostate	Tested for associations between PRSs and measured potential confounders in cases (little evidence that the height genetic risk score was associated with any of the confounders except benign hypertrophy of the prostate, little evidence that the BMI genetic risk score was associated with any of the potential confounders)
								Adjustment for potential confounders?		We also report the associations of the genetic risk scores with survival additionally adjusted for PSA level, grade, and stage
Kleber 2015 (LURIC)	25788527	hospitalised for coronary angiogram	cardiovascular death and sudden cardiac death	10 years follow-up	uric acid	3060 (898 events)	urate PRS associated with cardiovascular death and sudden cardiac death	Association between genetic instrument and disease onset?			NO
								Association between between genetic instrument and other risk factors in cases?	in selected indiviudals: 2 SNPs were associated with LDL, 2 with total cholesterol, 2 with TG, 3 with BMI, 3 with fasting glucose, 2 with fasting insulin, 5 with SBP, 5 with DBP, 1 with γ-glutamyl transpeptidase (these were not used in score)	only included SNPs in urate score that were not associated with other risk factors, score not associated with measured biomarkers or smoking or BMI
								Adjustment for potential confounders?
Panduru 2015 (FinnDiane)	25784666	type 1 diabetes patients	estimated glomerular filtration rate (eGFR)	eGFR measured at baseline	urinary kidney injury molecule (KIM)-1	1573	evidence for causal role of KIM-1 in eGFR	Association between genetic instrument and disease onset?			NO. "MR assumes that the IV (SNP genotype) is independent of confounders, fulfilling the second assumption"
								Association between between genetic instrument and other risk factors in cases?
								Adjustment for potential confounders?		adjusted for diabetes duration, HbA1C, AER
Persson 2015 (IMPROVE)	26276317	individuals with at least 3 classic cardiovascular risk but no prevalent disease	IMT progression and occurrence of cardiovascular events	30 months	adiponectin	3430 (191 events)	Adiponectin levels were inversely associated with progression of mean common carotid IMT in men and coronary events in women. Adiponectin PRS was also inversely associated with coronary events in men, but not women. No associations were observed between adiponectin PRS and IMT progression.	Association between genetic instrument and disease onset?			NO
								Association between between genetic instrument and other risk factors in cases?	score inversely associated with SBP & glucose
								Adjustment for potential confounders?		2 models: basic=age & population adjusted full=adjusted for all measured covariates. Little difference.
Todd 2015 (FinnDiane, GOKinD, UK-ROI)	26307587	Type 1 Diabeties patients	Diabetic Kidney Disease (macroalbuminuria & ESRD)	GOKinD & UK-ROI: cross-sectional ≥10 years post diagnosis FinnDiane: Regular follow-up 6-16 years post diagnosis	Obesity	6049	higher BMI conferred increased risk in macroalbuminuria, ESRD and DKD.	Association between genetic instrument and disease onset?			NO
								Association between between genetic instrument and other risk factors in cases?
								Adjustment for potential confounders?		adjusted for age, sex and diabetes duration
Bonilla 2016 (PROTECT/ PRACTICAL)	27044414	PROTECT: from PSA screening PRACTICAL: cases from 15 studies	prostate cancer stage, grade, mortality	Stage and grade = cross-sectional. mortality = follow-up	puberty	23296	Inverse association between puberty PRS and prostate cancer case status, grade, stage & mortality	Association between genetic instrument and disease onset?	Pubertal timing PRS has been shown to be inversely associated with prostate cancer onset, weakly in this study and more strongly elsewhere (doi: 10.1101/076794)		NO: "A genetic score is unlikely to be associated with non-genetic confounders, which frequently obscure the interpretation of observational data, and this is, in fact, the case in our study with respect to a few measured confounders. [but did not test for association with confounders in case group] As the genetic score in our study was not associated with age, PSA, BMI, diabetes, or BPH, we beli…
								Association between between genetic instrument and other risk factors in cases?		Tested in controls, but not cases
								Adjustment for potential confounders?		Adjusted analysis for one potential confounder (age). This blocks the collider bias with age, but does not affect other potential confounders.
Bonilla 2016 (PROTECT/ PRACTICAL)	27225428	PROTECT: from PSA screening PRACTICAL: cases from 25 studies	prostate cancer stage, grade, mortality	stage & grade: cross-sectional mortality: follow-up	IGF	22992	Weak positive association between IGF-II increasing SNP and grade, weak negative association between IGF-I incresing SNP & mortality	Association between genetic instrument and disease onset?		Tested each SNP for association with onset (none with evidence for association - but OR CI up to 1.06)	NO: "associations between genotypes and outcome are not generally confounded by behavioural or environmental factors"
								Association between between genetic instrument and other risk factors in cases?		Tested in controls, not cases
								Adjustment for potential confounders?		Adjusted analysis for one potential confounder (age). This blocks the collider bias with age, but does not affect other potential confounders.
Johansson 2016 (PLATO trial)	26908625	acute coronary syndrome patients	primary composite endpoint (myocardial infarction [MI], stroke or cardiovascular [CV] death) and CV death alone	6-12 month follow-up	NT-proBNP	9232	The SLC39A8 SNP was associated with higher risk of cardiovascular (CV) death	Association between genetic instrument and disease onset?			NO
								Association between between genetic instrument and other risk factors in cases?	associations between the SNP and BMI & HDL, could indicate collider bias
								Adjustment for potential confounders?		adjusted for HDL and blood preessure confounders
Liu 2016 (HPFS)	27609367	men with type 2 diabetes	CVD mortality	22 years follow-up	HMW adiponectin & retinol-binding protein 4	950 (220 events)	The causal estimates of HMW adiponectin and retinol-binding protein 4 were directionally opposite to those based on the biomarkers, although they did not reach statistical significance.	Association between genetic instrument and disease onset?			NO
								Association between between genetic instrument and other risk factors in cases?	some associations between adiponection levels and other factors were not consistent with findings in generally healthy populations
								Adjustment for potential confounders?
Ortega 2016 (GHS)	26817832	T2D and CAD patients. All patients had either a stenosis >50 % in at least one coronary major vessel at coronary angiography or a previous myocardial infarction (MI)	cardiovascular mortality	9 year follow-up	serum adiponectin levels	356 (58 events)	high adiponectin SNP associated with increased CV death	Association between genetic instrument and disease onset?			NO
								Association between between genetic instrument and other risk factors in cases?
								Adjustment for potential confounders?		adjustment for age, sex, smoking habits, BMI, HbA1c, total cholesterol, HDL-cholesterol, triglycerides, insulin therapy and hypertension
Testa 2016	26974313	Chronic kidney disease patients recruited from nephrology clinics	cardiovascular events	31 month follow-up	oxidative stress	758 (117 events)	antioxidant response gene associated with CV events in CKD patients	Association between genetic instrument and disease onset?			NO "Owing to Mendelian randomization disease–gene associations are unconfounded by environmental influences"
								Association between between genetic instrument and other risk factors in cases?		No associations detected between SNP and range of clinical characteristics in selected study group
								Adjustment for potential confounders?
Trummer 2016 (PROCAGENE)	26209090	male patients with histologically confirmed prostate cancers who underwent radiation therapy for prostate cancer	prostate cancer outcome (biochemical recurrence, development of metastases or overall survival)	82 months	vitamin D	702	vitamin D SNP not associated with biochemical recurrence, development of metastases or overall survival	Association between genetic instrument and disease onset?			NO
								Association between between genetic instrument and other risk factors in cases?
								Adjustment for potential confounders?		secondary analysis with risk group (PSA, GS and stage) and age at diagnosis as confounders found no difference
Wang 2016 (VASST)	26625855	patients in septic shock trial	90-day survival following sepsis	90-day	IL-1beta protein expression	390	overly expressed IL-1beta is likely to increase mortality	Association between genetic instrument and disease onset?			NO
								Association between between genetic instrument and other risk factors in cases?
								Adjustment for potential confounders?
Yarwood 2016 (BRAGGSS)	26386125	rheumatoid arthritis patients	response to anti-TNF therapy	5 year follow-up	IgG N-glycosylation	1081	No evidence for association between any of the 5 glyosylation SNPs tested and treatment response	Association between genetic instrument and disease onset?	2 SNPs associated with RA		NO
								Association between between genetic instrument and other risk factors in cases?
								Adjustment for potential confounders?
Ahola 2017 (FinnDiane)	28238338	type 1 diabetes patients	progression of diabetic nephropathy, eGFR	average follow-up 7 years	serum uric acid concentration	3895	the Mendelian randomization showed no causality between uric acid and diabetic nephropathy, eGFR categories, or eGFR as a continuous variable	Association between genetic instrument and disease onset?			NO
								Association between between genetic instrument and other risk factors in cases?
								Adjustment for potential confounders?
Brunner 2017 (PRACTICAL)	27643404	cases and controls from 15 studies	prostate cancer diagnosis and mortality	follow-up	alcohol	23868	alcohol SNPs not associated with diagnosis, but associated with mortality	Association between genetic instrument and disease onset?		alcohol SNPs not associated with diagnosis	NO. "genetic variation to be used in epidemiological studies as an un-confounded proxy"
								Association between between genetic instrument and other risk factors in cases?		PSA, percentage family history, study location (USA vs rest of world) and age were tested as confounders in the outcome~SNP model using meta-regression according to study characteristics (age was only factor weakly associated)
								Adjustment for potential confounders?
Strauss 2017	27863359	men undergoing coronary angiography, selected : - coronary artery disease: positive coronary angiography - systolic HF related to DCM - negative electrographic treadmill	adverse events 1 year post angiography	1 year	hyperhomocysteinemia	125	PON1 and MTHFR variants suggestively associated with rehospitalisation	Association between genetic instrument and disease onset?	SNPs likely to be associated with heart failure		NO
								Association between between genetic instrument and other risk factors in cases?
								Adjustment for potential confounders?
Taylor 2017 (PRACTICAL)	27741566	prostate cancer cases	prostate cancer stage, grade and mortality	Stage and grade = cross-sectional. mortality = 7yr follow-up	coffee consumption	22721	No clear evidence that PRS was associated with prostate cancer risk, grade or mortality. There was some evidence it was associated with stage	Association between genetic instrument and disease onset?		No evidence that coffee SNPs were associated with prostate cancer onset	NO
								Association between between genetic instrument and other risk factors in cases?
								Adjustment for potential confounders?
Went 2017	28622301	patients with haemotological malignancy	overall survival (OS) and progression-free survival (PFS)	not reported	adiposity traits	not reported	no association beteween adiposity related traits and OS or PFS	Association between genetic instrument and disease onset?			NO "our MR anlaysis does not suffer from the influence of recall bias and confounding"
								Association between between genetic instrument and other risk factors in cases?
								Adjustment for potential confounders?
